# Supplementary material for: Photocharging of Carbon Nitride Thin Films for Controllable Manipulation of Droplet Force Gradient Sensors
Source: J Am Chem Soc. 2023 Nov 7;145(45):24476–81. doi: 10.1021/jacs.3c09084 (PMC10655103; doi:10.1021/jacs.3c09084)
Supplement: Supplementary file 2 — ja3c09084_si_002.zip [file ja3c09084_si_002.zip]

Archive with 6 entries (6 files):
- Supporting Movies Smaller/upporting Movie 5.mp4
- Supporting Movies Smaller/Supporting ovie 4.mp4
- Supporting Movies Smaller/Supporting Movie 6.mp4
- Supporting Movies Smaller/Supporting Movie 3.mp4
- Supporting Movies Smaller/Supporting Movie 2.mp4
- Supporting Movies Smaller/Supporting Movie 1.mp4
